# Supplementary material for: Propolis Ethanolic Extract Attenuates D-gal-induced C2C12 Cell Injury by Modulating Nrf2/HO-1 and p38/p53 Signaling Pathways
Source: Int J Mol Sci. 2023 Mar 29;24(7):6408. doi: 10.3390/ijms24076408 (PMC10094417; doi:10.3390/ijms24076408)
Supplement: Supplementary file 1 [file ijms-24-06408-s001.zip]

Archive with 1 entries (1 files):
- Supplementary materials-update.pdf
